# Supplementary material for: Personal PM2.5 Exposure Monitoring of Informal Cooking Vendors at Indoor and Outdoor Markets in Johannesburg, South Africa
Source: Int J Environ Res Public Health. 2023 Jan 30;20(3):2465. doi: 10.3390/ijerph20032465 (PMC9915915; doi:10.3390/ijerph20032465)
Supplement: Supplementary file 1 [file ijerph-20-02465-s001.zip]

Archive with 1 entries (1 files):
- ijerph-2149129-supplementary.pdf
